# Supplementary material for: Differences in the Synovial Fluid Proteome of Septic and Aseptic Implant Failure
Source: Antibiotics (Basel). 2024 Apr 9;13(4):346. doi: 10.3390/antibiotics13040346 (PMC11047638; doi:10.3390/antibiotics13040346)
Supplement: Supplementary file 1 [file antibiotics-13-00346-s001.zip]

Archive with 2 entries (2 files):
- antibiotics-2929490-supplementary.xlsx
- Supplementary Document S1.pdf
